# Supplementary material for: Antimicrobial Growth Promoters Altered the Function but Not the Structure of Enteric Bacterial Communities in Broiler Chicks ± Microbiota Transplantation
Source: Animals (Basel). 2023 Mar 9;13(6):997. doi: 10.3390/ani13060997 (PMC10044420; doi:10.3390/ani13060997)
Supplement: Supplementary file 1 [file animals-13-00997-s001.zip]

Archive with 1 entries (1 files):
- animals-2215507_Supplemental.pdf
